# Supplementary material for: Randomized phase II clinical trial of ruxolitinib plus simvastatin in COVID19 clinical outcome and cytokine evolution
Source: Front Immunol. 2023 Apr 18;14:1156603. doi: 10.3389/fimmu.2023.1156603 (PMC10151807; doi:10.3389/fimmu.2023.1156603)
Supplement: Supplementary file 2 [file Table_1.xlsx]

## Sheet: TableS4
logFC	Mean accuracy	SD accuracy	Mean Null	SD Null	t statistic	p value
MIP_1a/M_CSF	0.902583	0.0771586	0.572204	0.0666411	4.95759	4.19085e-07
IL_12p70/M_CSF	0.901833	0.0799843	0.572769	0.0657567	5.00427	3.31181e-07
IL_9/IFNg	0.900333	0.0812461	0.572632	0.0674528	4.85824	6.87149e-07
IL_12p70/IL_6	0.899667	0.0769757	0.572672	0.0675076	4.84382	7.37722e-07
IL_13/IL_6	0.88475	0.0830539	0.57109	0.0666781	4.70409	1.45421e-06
TNFb/IL_6	0.88225	0.088174	0.572193	0.0657671	4.71447	1.38359e-06
IL_1a/M_CSF	0.877833	0.0811288	0.571782	0.0662326	4.62086	2.16065e-06
IL_1b/M_CSF	0.87475	0.0859204	0.572473	0.0673939	4.48524	4.06401e-06
TGFa/M_CSF	0.873167	0.0854143	0.571037	0.0670061	4.50898	3.64283e-06
IL_9/IL_6	0.873	0.0858165	0.571116	0.0674244	4.47737	4.21357e-06
IL_17A/IL_6	0.867667	0.0812749	0.572588	0.0678517	4.34888	7.54321e-06
IL_13/M_CSF	0.86075	0.0933189	0.570956	0.0670382	4.32281	8.47368e-06
IL_17A/M_CSF	0.859833	0.0870012	0.572191	0.0673888	4.2684	1.0781e-05
IL_1a/IL_6	0.85875	0.0885494	0.571672	0.0669795	4.28605	9.97369e-06
IL_9/M_CSF	0.858333	0.0907984	0.571581	0.0664729	4.31382	8.81944e-06
FGF_2/M_CSF	0.85225	0.0893892	0.573263	0.065945	4.23061	1.27242e-05
IL_1b/IL_6	0.849083	0.0931146	0.572361	0.0670493	4.12715	1.98953e-05
IL_17F/IL_6	0.842	0.0953245	0.571839	0.0683961	3.94995	4.18287e-05
IL_2/M_CSF	0.840083	0.0908152	0.571716	0.0661646	4.05607	2.68966e-05
TNFb/M_CSF	0.838333	0.0988759	0.572084	0.0660848	4.0289	3.01443e-05
MIP_1a/IL_6	0.835917	0.096587	0.571637	0.0695392	3.80044	7.65869e-05
FGF_2/IL_6	0.83375	0.092879	0.572404	0.067132	3.89301	5.27893e-05
FRACTALKINE/M_CSF	0.829167	0.101207	0.57166	0.0661802	3.89099	5.32261e-05
sCD40L/M_CSF	0.8245	0.0997983	0.571573	0.0657938	3.84424	6.42853e-05
TNFb/MCP_1	0.823917	0.0998494	0.57151	0.065484	3.85447	6.16933e-05
IL_12p70/MCP_1	0.81875	0.102126	0.572818	0.0667423	3.6848	0.000120587
IL_13/MCP_1	0.81725	0.102851	0.569911	0.0668904	3.69767	0.000114716
FGF_2/IL_18	0.816083	0.0980198	0.572144	0.0660097	3.69551	0.000115681
IL_17F/M_CSF	0.8155	0.0923998	0.571147	0.0675536	3.61717	0.000156374
FRACTALKINE/IL_6	0.815333	0.100166	0.572003	0.0670317	3.63007	0.000148857
TGFa/IL_6	0.81375	0.100112	0.570611	0.0685654	3.54608	0.00020457
IL_13/IFNg	0.811583	0.104031	0.570068	0.0673567	3.58562	0.000176272
IL_13/IL_10	0.809583	0.0983605	0.570989	0.0668639	3.56835	0.000188151
IL_17F/IL_10	0.809167	0.105327	0.572486	0.0672651	3.51863	0.000226661
IL_9/MIG	0.808083	0.10229	0.570407	0.0669194	3.55167	0.000200326
IL_1a/MCP_1	0.80775	0.0999371	0.571379	0.0673009	3.51216	0.000232181
EGF/M_CSF	0.806417	0.101041	0.571625	0.066381	3.53703	0.000211622
GROa/M_CSF	0.804417	0.107828	0.572437	0.0665894	3.48374	0.000257954
IL_17A/TNFa	0.80425	0.107912	0.573407	0.0667664	3.45746	0.000284133
IL_9/IL_1RA	0.804167	0.103449	0.571035	0.0671979	3.46933	0.000272017
IL_17F/MIG	0.801167	0.0952449	0.570205	0.0684204	3.37563	0.000382415
IL_2/MCP_1	0.798917	0.104616	0.572015	0.064753	3.50411	0.000239226
IL_13/IL_18	0.797167	0.110031	0.568864	0.0684274	3.33642	0.000439951
IL_9/IL_10	0.796667	0.104215	0.573223	0.0665281	3.35864	0.000406429
IL_17A/IL_18	0.796167	0.112451	0.570902	0.0679612	3.31461	0.000475344
IL_7/M_CSF	0.795917	0.100376	0.571453	0.0656498	3.41911	0.000326824
IL_17A/IP_10	0.795417	0.103465	0.572452	0.0672605	3.31495	0.000474783
IL_9/IL_18	0.79525	0.109921	0.569773	0.0685019	3.29154	0.000515651
IL_13/IL_1RA	0.795167	0.107429	0.571453	0.0661615	3.38132	0.000374666
sCD40L/IL_6	0.795	0.106459	0.572439	0.0665285	3.34535	0.00042618
MIP_1a/TNFa	0.792833	0.104794	0.570234	0.0697183	3.19283	0.000726436
EGF/IL_6	0.792583	0.102788	0.572596	0.0675776	3.25533	0.00058532
IL_1b/MCP_1	0.792583	0.108191	0.571441	0.0672354	3.28907	0.000520151
PDGF_AB.BB/IL_6	0.791083	0.106771	0.571642	0.067178	3.26656	0.000562836
PDGF_AA/M_CSF	0.790083	0.107085	0.573063	0.0645463	3.36224	0.000401232
PDGF_AA/IL_6	0.789	0.106608	0.571615	0.0664126	3.27326	0.000549804
TGFa/MCP_1	0.787667	0.107217	0.570576	0.0682434	3.18112	0.000756139
PDGF_AA/IL_10	0.787583	0.0980711	0.573014	0.0655278	3.27448	0.000547461
IL_1b/MIG	0.7875	0.104784	0.569458	0.0668037	3.26392	0.000568053
IL_9/TNFa	0.78675	0.107309	0.573263	0.0669093	3.19069	0.00073178
IL_1a/TNFa	0.786583	0.105141	0.57124	0.0661802	3.25389	0.000588279
IL_4/IL_6	0.78625	0.104061	0.571608	0.0673117	3.18878	0.00073659
IL_17A/IFNg	0.782917	0.109694	0.572539	0.0667946	3.14962	0.000841698
IL_13/TNFa	0.782417	0.111164	0.571125	0.0665906	3.17299	0.000777412
IL_13/MIG	0.780917	0.104647	0.569723	0.0666279	3.16975	0.000786046
MIP_1a/IP_10	0.78	0.108079	0.571058	0.068559	3.04763	0.0011836
IL_2/IL_6	0.779083	0.102697	0.572042	0.0674371	3.07014	0.0010987
IL_1b/IL_18	0.778417	0.107574	0.569197	0.0693142	3.01842	0.00130271
IL_17A/MCP_1	0.777333	0.109866	0.571981	0.0677386	3.03154	0.00124792
IL_1b/IP_10	0.776667	0.107344	0.571186	0.067075	3.06344	0.00112336
IL_12p70/IL_10	0.775167	0.106341	0.572885	0.066529	3.04051	0.00121169
IL_9/MCP_1	0.77475	0.108285	0.57141	0.0674857	3.01309	0.00132561
IL_12p70/TNFa	0.773833	0.102799	0.573763	0.0648668	3.08433	0.00104808
IL_4/M_CSF	0.773417	0.106708	0.571972	0.0662441	3.04094	0.00120996
IL_1b/IFNg	0.772417	0.103889	0.571303	0.067493	2.97977	0.00147721
IL_17A/IL_10	0.77175	0.103831	0.573665	0.0661797	2.99314	0.00141458
MIP_1a/IL_18	0.771167	0.108947	0.570979	0.0676695	2.95832	0.00158306
sCD40L/MCP_1	0.770583	0.108451	0.571849	0.0674615	2.9459	0.00164744
PDGF_AB.BB/IL_10	0.767917	0.104361	0.57326	0.0653228	2.97992	0.0014765
MIP_1a/IL_10	0.766583	0.109263	0.571667	0.0681149	2.86158	0.00215165
IL_9/IP_10	0.764333	0.111686	0.572905	0.0666866	2.87057	0.00209192
IL_12p70/IL_27	0.764167	0.108871	0.571233	0.0672023	2.87093	0.00208955
IL_4/MIG	0.76375	0.116301	0.571075	0.0664061	2.90146	0.00189789
IL_17A/IL_1RA	0.762917	0.110199	0.572002	0.0675558	2.82603	0.00240341
PDGF_AA/MIG	0.762833	0.118858	0.571708	0.0664907	2.87447	0.00206645
IL_12p70/MIG	0.761167	0.107552	0.571703	0.0660715	2.86755	0.00211182
IL_1a/IL_10	0.760917	0.107675	0.573071	0.0656892	2.85961	0.00216494
IL_1a/IFNg	0.760917	0.108958	0.571112	0.068198	2.78315	0.00274249
TGFa/IL_1RA	0.760833	0.116877	0.57219	0.0657341	2.8698	0.00209696
FGF_2/IFNg	0.760417	0.108688	0.573125	0.0663294	2.82366	0.00242115
PDGF_AB.BB/M_CSF	0.7595	0.112695	0.573288	0.0654972	2.84305	0.00227973
sCD40L/IL_18	0.758167	0.10698	0.571265	0.0665866	2.8069	0.0025497
IL_17A/MIG	0.757833	0.113131	0.571249	0.0667213	2.79648	0.00263272
IL_13/G_CSF	0.756333	0.112115	0.572805	0.0656739	2.79453	0.00264848
IL_7/MCP_1	0.755167	0.114869	0.571302	0.0654201	2.81052	0.00252142
PDGF_AA/MCP_1	0.753	0.107444	0.571851	0.066605	2.71976	0.00332318
IL_17F/MCP_1	0.753	0.10712	0.572071	0.0667156	2.71195	0.00340185
IL_7/MIG	0.752833	0.114222	0.570351	0.0659793	2.76575	0.00289194
IL_13/IP_10	0.752583	0.109854	0.571222	0.0658852	2.75269	0.00300895
IL_12p70/IFNg	0.7515	0.112593	0.57214	0.0679591	2.63923	0.0042194
TGFa/IP_10	0.750917	0.108352	0.571587	0.0668622	2.68208	0.00371867
IL_1b/IL_27	0.750333	0.106772	0.570737	0.0671873	2.67307	0.00381925
IL_1a/MIG	0.750167	0.1145	0.56911	0.0668083	2.7101	0.0034208
IL_17F/IL_18	0.749833	0.109979	0.569533	0.0678544	2.65717	0.00400284
IL_1a/IP_10	0.74825	0.108534	0.571408	0.06647	2.66048	0.00396399
IL_9/IL_27	0.747167	0.111325	0.571218	0.0678037	2.59497	0.00479926
EGF/IL_18	0.747083	0.109782	0.571546	0.0662316	2.65036	0.00408387
TNFb/IL_10	0.745917	0.114458	0.573884	0.0654452	2.62865	0.00435206
IL_12p70/IL_18	0.745667	0.108877	0.570287	0.0674332	2.60079	0.00471916
MIP_1a/IL_1RA	0.745333	0.113183	0.570587	0.0694034	2.51784	0.00598163
MIP_1a/IFNg	0.744583	0.116031	0.57095	0.0709034	2.44887	0.00725077
IL_13/IL_27	0.744	0.112751	0.570481	0.0668257	2.5966	0.00477678
FRACTALKINE/MCP_1	0.743667	0.116493	0.572311	0.0657378	2.60665	0.00463974
PDGF_AB.BB/MCP_1	0.743333	0.11339	0.57154	0.0665663	2.58078	0.00499968
FGF_2/MIG	0.743333	0.115335	0.572115	0.0647403	2.6447	0.00415236
PDGF_AB.BB/MIG	0.742583	0.119173	0.571795	0.065914	2.59108	0.00485345
EGF/IFNg	0.7425	0.110355	0.572743	0.0657863	2.58043	0.0050047
TNFb/IL_27	0.74175	0.11688	0.572109	0.065649	2.58405	0.00495285
EGF/MCP_1	0.741667	0.114379	0.572041	0.0669767	2.5326	0.00573706
sCD40L/TNFa	0.740667	0.111407	0.57203	0.0670562	2.51486	0.00603209
IL_1b/TNFa	0.7405	0.114773	0.572286	0.0668159	2.51758	0.00598593
IL_4/IL_10	0.739833	0.0999498	0.572571	0.065944	2.53644	0.00567501
TGFa/IFNg	0.739417	0.114648	0.570297	0.0675428	2.50389	0.00622112
IL_1b/IL_10	0.739417	0.108351	0.573287	0.0661065	2.51307	0.00606256
IL_2/MIG	0.73925	0.114025	0.571922	0.0665874	2.5129	0.0060654
sCD40L/MIG	0.739083	0.109467	0.571552	0.0657246	2.54898	0.00547616
GROa/IL_6	0.738333	0.10685	0.57244	0.0682789	2.42964	0.00764464
EGF/MIG	0.737917	0.117555	0.570805	0.0658206	2.5389	0.00563543
EGF/TNFa	0.73575	0.111166	0.573666	0.065726	2.46606	0.00691389
FGF_2/MCP_1	0.735	0.118604	0.573871	0.0651856	2.47185	0.00680371
EGF/IL_10	0.734917	0.106389	0.573414	0.0661293	2.44223	0.00738461
MIP_1a/MIG	0.7345	0.112522	0.569463	0.0677259	2.43683	0.00749512
IL_17A/IL_27	0.734	0.116042	0.572303	0.0658734	2.45467	0.00713561
EGF/IP_10	0.73325	0.112929	0.572843	0.0664041	2.41562	0.00794354
IL_17F/G_CSF	0.73325	0.110314	0.573604	0.0653415	2.44326	0.00736374
TGFa/IL_10	0.732917	0.118351	0.571725	0.0677341	2.37977	0.00875522
EGF/IL_1RA	0.732917	0.121309	0.572945	0.066393	2.40947	0.00807792
PDGF_AA/IP_10	0.731	0.108324	0.573079	0.0657913	2.40033	0.0082811
TNFb/IL_18	0.730833	0.108998	0.571315	0.0664038	2.40224	0.00823835
FGF_2/IP_10	0.7305	0.107913	0.573785	0.0651256	2.40636	0.00814658
MIP_1a/G_CSF	0.730333	0.104678	0.573597	0.0657388	2.38423	0.00865049
TGFa/IL_18	0.728833	0.10708	0.569762	0.0675199	2.35591	0.0093348
IL_7/IL_6	0.7285	0.109835	0.571062	0.0670831	2.34691	0.00956217
FRACTALKINE/IFNg	0.7285	0.105245	0.572518	0.0664146	2.34861	0.00951894
FRACTALKINE/IL_10	0.728417	0.102518	0.57369	0.0655697	2.35973	0.00923986
sCD40L/IP_10	0.728333	0.110433	0.572789	0.0661264	2.35222	0.00942747
PDGF_AB.BB/IP_10	0.728083	0.111043	0.573697	0.0659547	2.3408	0.00971916
TNFb/IL_1RA	0.727667	0.11673	0.573335	0.0652792	2.36418	0.0091302
IL_4/MCP_1	0.727	0.114919	0.571624	0.0658027	2.36125	0.0092024
FGF_2/IL_27	0.726083	0.118985	0.575348	0.0635623	2.37146	0.00895337
PDGF_AA/IL_18	0.725083	0.116951	0.571104	0.0678138	2.27062	0.0116912
IL_7/IP_10	0.723333	0.109523	0.57256	0.065893	2.28815	0.0111685
IL_1a/IL_1RA	0.723333	0.116773	0.571343	0.0664494	2.28731	0.0111929
IL_1a/IL_27	0.7215	0.110453	0.570238	0.0679648	2.22559	0.0131322
TNFb/IFNg	0.71975	0.109638	0.572841	0.064429	2.28017	0.0114038
MIP_1a/IL_27	0.71825	0.121391	0.569698	0.0696266	2.13355	0.0165614
IL_4/IP_10	0.717917	0.106537	0.573182	0.0668373	2.16547	0.0152937
TGFa/MIG	0.717583	0.120236	0.570745	0.0664634	2.20932	0.0136895
IL_2/IP_10	0.716	0.115694	0.572843	0.0654954	2.18576	0.0145323
IL_4/IFNg	0.715833	0.115825	0.5713	0.0673177	2.14703	0.0160155
PDGF_AB.BB/IL_18	0.71575	0.116846	0.570755	0.0675222	2.14737	0.0160018
GROa/IL_18	0.71575	0.112296	0.572925	0.0665227	2.14701	0.0160162
FGF_2/IL_10	0.714583	0.115539	0.574248	0.0662573	2.11803	0.0172096
IL_1b/IL_1RA	0.713667	0.118554	0.571297	0.0664743	2.14172	0.0162285
TGFa/TNFa	0.712917	0.112633	0.573271	0.0665325	2.0989	0.0180379
MIP_1a/MCP_1	0.712917	0.123016	0.570608	0.0699235	2.0352	0.021047
IL_1a/IL_18	0.71225	0.110979	0.570563	0.0672279	2.10757	0.0176585
TNFb/IP_10	0.712	0.114926	0.572249	0.0670342	2.08478	0.0186715
sCD40L/IL_27	0.711917	0.111491	0.573519	0.0656803	2.10714	0.0176772
IL_17F/IFNg	0.710417	0.117951	0.571903	0.0680699	2.03488	0.0210634
IL_2/IL_10	0.708917	0.112971	0.573559	0.0660707	2.04868	0.0203771
IL_7/IL_18	0.708833	0.108001	0.569907	0.0677803	2.04965	0.0203295
GROa/IP_10	0.708417	0.111673	0.571376	0.066474	2.06157	0.0197533
PDGF_AA/IFNg	0.707917	0.111921	0.570665	0.0668152	2.0542	0.0201081
IL_1b/G_CSF	0.707	0.106894	0.573468	0.0666112	2.00466	0.0226347
PDGF_AB.BB/IL_27	0.705833	0.124648	0.57469	0.0652769	2.00903	0.0224014
FRACTALKINE/IL_18	0.704167	0.116352	0.570852	0.0673235	1.9802	0.0239773
IL_2/IL_18	0.702	0.110176	0.570133	0.0690442	1.90989	0.028217
IL_17F/IL_1RA	0.70025	0.125301	0.571385	0.0667503	1.93056	0.0269104
EGF/IL_27	0.699333	0.122148	0.572425	0.0674037	1.88281	0.0300082
FRACTALKINE/IL_1RA	0.698083	0.131216	0.57288	0.0670777	1.86655	0.0311288
TGFa/IL_27	0.69775	0.112351	0.571838	0.066809	1.88465	0.0298834
GROa/MCP_1	0.697	0.121324	0.572028	0.0681889	1.83273	0.03357
IL_12p70/IL_1RA	0.696917	0.119352	0.572072	0.0668364	1.86791	0.0310335
IL_12p70/IP_10	0.695833	0.113326	0.572594	0.0657025	1.87572	0.0304929
sCD40L/IFNg	0.695167	0.111018	0.572983	0.0663274	1.84212	0.0328767
IL_17F/IP_10	0.694	0.112615	0.570773	0.0689082	1.78828	0.0370169
PDGF_AB.BB/IFNg	0.693083	0.116143	0.572126	0.06642	1.82109	0.0344458
PDGF_AA/TNFa	0.692833	0.118832	0.571633	0.0668721	1.81242	0.0351107
GROa/MIG	0.691083	0.123134	0.571546	0.0674164	1.77312	0.0382569
IL_7/IL_10	0.691	0.113609	0.573277	0.0657625	1.79012	0.036869
PDGF_AA/IL_1RA	0.690833	0.116603	0.57102	0.066337	1.80613	0.0355994
IL_17F/IL_27	0.690583	0.120379	0.571099	0.0672615	1.77641	0.037985
GROa/IL_10	0.68975	0.112796	0.573553	0.0661318	1.75706	0.0396072
IL_7/TNFa	0.68875	0.120441	0.572045	0.0659812	1.76876	0.0386198
FRACTALKINE/IP_10	0.688667	0.105208	0.572887	0.0660107	1.75395	0.0398728
IL_12p70/G_CSF	0.687917	0.11086	0.573587	0.066701	1.71406	0.0434142
FRACTALKINE/MIG	0.687667	0.12026	0.572283	0.0664025	1.73764	0.0412911
TNFb/MIG	0.687333	0.12026	0.570008	0.067877	1.7285	0.0421035
sCD40L/IL_1RA	0.685917	0.110409	0.573537	0.0652425	1.72249	0.0426452
PDGF_AB.BB/TNFa	0.685583	0.127743	0.571365	0.0666218	1.71443	0.0433799
IL_9/G_CSF	0.685417	0.115238	0.572597	0.0645401	1.74806	0.0403806
PDGF_AA/IL_27	0.68475	0.125504	0.575112	0.0658134	1.66589	0.0480239
PDGF_AA/G_CSF	0.682583	0.106984	0.573467	0.0665613	1.63933	0.0507294
TNFb/G_CSF	0.682083	0.119862	0.572776	0.0664333	1.64537	0.0501036
IL_17F/TNFa	0.680833	0.113925	0.571827	0.0673442	1.61864	0.0529204
TNFb/TNFa	0.680083	0.119929	0.572065	0.0662758	1.62983	0.0517261
FGF_2/IL_1RA	0.68	0.101375	0.573656	0.064629	1.64546	0.0500951
IL_2/TNFa	0.672917	0.127686	0.572858	0.0650836	1.53739	0.0622577
PDGF_AB.BB/IL_1RA	0.672417	0.124791	0.572332	0.0663749	1.50788	0.0659512
EGF/G_CSF	0.671917	0.117112	0.573739	0.0652695	1.50419	0.066424
PDGF_AB.BB/G_CSF	0.671833	0.110237	0.573061	0.0668315	1.47793	0.0698702
IL_2/IL_27	0.67175	0.111089	0.572066	0.065936	1.51184	0.065446
IL_4/TNFa	0.6715	0.123402	0.571966	0.0671663	1.48191	0.0693399
IL_4/IL_18	0.671	0.116704	0.570419	0.0687592	1.46281	0.0719175
sCD40L/IL_10	0.670667	0.126875	0.573598	0.066554	1.4585	0.0725088
IL_7/G_CSF	0.6695	0.121534	0.571707	0.0667584	1.46488	0.0716346
IL_2/IFNg	0.668917	0.113472	0.573104	0.0652764	1.4678	0.071236
IL_1a/G_CSF	0.663667	0.114461	0.573504	0.0660388	1.36529	0.0862346
FRACTALKINE/IL_27	0.661167	0.130972	0.572693	0.064726	1.36689	0.0859839
FRACTALKINE/TNFa	0.660667	0.112689	0.573497	0.0647343	1.34658	0.0892105
IL_7/IFNg	0.657583	0.107393	0.570927	0.0666792	1.2996	0.0970191
GROa/TNFa	0.6575	0.111108	0.571988	0.0670441	1.27547	0.101221
IL_2/G_CSF	0.657083	0.116956	0.571765	0.0668859	1.27558	0.101201
FGF_2/TNFa	0.657	0.118749	0.575175	0.0638053	1.28242	0.0999969
FRACTALKINE/G_CSF	0.656083	0.104431	0.573364	0.0658156	1.25683	0.104554
TGFa/G_CSF	0.654667	0.120686	0.572388	0.0666747	1.23404	0.10874
sCD40L/G_CSF	0.654417	0.121378	0.57334	0.0660787	1.22698	0.11006
IL_17A/G_CSF	0.653833	0.115957	0.57194	0.0666646	1.22844	0.109786
IL_7/IL_27	0.650333	0.11467	0.573109	0.0653414	1.18185	0.118773
IL_2/IL_1RA	0.647917	0.112676	0.572049	0.0668894	1.13422	0.128487
FGF_2/G_CSF	0.64625	0.123242	0.57356	0.0649976	1.11835	0.131842
IL_4/IL_27	0.643583	0.120715	0.572913	0.0673382	1.04948	0.147106
IL_4/IL_1RA	0.639833	0.125016	0.571685	0.066898	1.01869	0.154299
GROa/IFNg	0.636333	0.119186	0.572474	0.0665625	0.959388	0.168798
IL_4/G_CSF	0.634583	0.122898	0.571505	0.0677422	0.931155	0.175999
GROa/G_CSF	0.621583	0.121634	0.572469	0.0677142	0.725323	0.234212
GROa/IL_1RA	0.611917	0.121949	0.57424	0.0662273	0.568899	0.284776
IL_7/IL_1RA	0.607417	0.119243	0.570798	0.0680073	0.538457	0.295191
GROa/IL_27	0.604083	0.116933	0.572712	0.0665581	0.471332	0.318753

## Sheet: TableS6
Cytokine	Effect	Group	Term	Estimate	Std error	Statistic	Conf Low	Conf High
sCD40L	fixed	NA	(Intercept)	2.79349	0.149651	18.6667	2.50018	3.0868
sCD40L	fixed	NA	ClusterCL-2	0.00564445	0.229971	0.0245442	-0.44509	0.456379
sCD40L	fixed	NA	Day	-0.0127282	0.011016	-1.15543	-0.0343192	0.00886274
sCD40L	fixed	NA	ClusterCL-2:Day	0.011361	0.016489	0.689004	-0.0209568	0.0436788
sCD40L	ran_pars	ID	sd__(Intercept)	0.325984	NA	NA	NA	NA
sCD40L	ran_pars	Residual	sd__Observation	0.379711	NA	NA	NA	NA
EGF	fixed	NA	(Intercept)	0.917265	0.153477	5.97657	0.616456	1.21807
EGF	fixed	NA	ClusterCL-2	0.460242	0.236229	1.94829	-0.00275813	0.923243
EGF	fixed	NA	Day	-0.000571765	0.0112705	-0.0507312	-0.0226615	0.021518
EGF	fixed	NA	ClusterCL-2:Day	-0.0162004	0.0169006	-0.95857	-0.049325	0.0169241
EGF	ran_pars	ID	sd__(Intercept)	0.339911	NA	NA	NA	NA
EGF	ran_pars	Residual	sd__Observation	0.386756	NA	NA	NA	NA
EOTAXIN	fixed	NA	(Intercept)	1.76657	0.122079	14.4707	1.5273	2.00584
EOTAXIN	fixed	NA	ClusterCL-2	0.0994462	0.191828	0.518412	-0.27653	0.475423
EOTAXIN	fixed	NA	Day	0.0189536	0.00847515	2.23638	0.00234263	0.0355646
EOTAXIN	fixed	NA	ClusterCL-2:Day	-0.0100836	0.0131005	-0.76971	-0.0357601	0.0155929
EOTAXIN	ran_pars	ID	sd__(Intercept)	0.576704	NA	NA	NA	NA
EOTAXIN	ran_pars	ID	cor__(Intercept).Day	-0.820499	NA	NA	NA	NA
EOTAXIN	ran_pars	ID	sd__Day	0.0365379	NA	NA	NA	NA
EOTAXIN	ran_pars	Residual	sd__Observation	0.162643	NA	NA	NA	NA
FGF_2	fixed	NA	(Intercept)	2.06935	0.130468	15.861	1.81364	2.32506
FGF_2	fixed	NA	ClusterCL-2	0.13254	0.204236	0.648957	-0.267754	0.532834
FGF_2	fixed	NA	Day	-0.00903622	0.0115578	-0.781829	-0.0316891	0.0136166
FGF_2	fixed	NA	ClusterCL-2:Day	0.00046183	0.0176482	0.0261687	-0.0341281	0.0350517
FGF_2	ran_pars	ID	sd__(Intercept)	0.485423	NA	NA	NA	NA
FGF_2	ran_pars	ID	cor__(Intercept).Day	-0.71923	NA	NA	NA	NA
FGF_2	ran_pars	ID	sd__Day	0.0474836	NA	NA	NA	NA
FGF_2	ran_pars	Residual	sd__Observation	0.24408	NA	NA	NA	NA
FLT_3L	fixed	NA	(Intercept)	0.885929	0.159068	5.56952	0.574163	1.1977
FLT_3L	fixed	NA	ClusterCL-2	0.146539	0.24846	0.589787	-0.340435	0.633512
FLT_3L	fixed	NA	Day	-0.0113953	0.0115543	-0.98624	-0.0340414	0.0112507
FLT_3L	fixed	NA	ClusterCL-2:Day	-0.00151385	0.0177522	-0.0852768	-0.0363076	0.0332799
FLT_3L	ran_pars	ID	sd__(Intercept)	0.765569	NA	NA	NA	NA
FLT_3L	ran_pars	ID	cor__(Intercept).Day	-0.895845	NA	NA	NA	NA
FLT_3L	ran_pars	ID	sd__Day	0.0531562	NA	NA	NA	NA
FLT_3L	ran_pars	Residual	sd__Observation	0.206523	NA	NA	NA	NA
FRACTALKINE	fixed	NA	(Intercept)	1.9595	0.0867113	22.5979	1.78954	2.12945
FRACTALKINE	fixed	NA	ClusterCL-2	0.192849	0.128345	1.50259	-0.0587022	0.444401
FRACTALKINE	fixed	NA	Day	-0.000780655	0.00660965	-0.118108	-0.0137353	0.012174
FRACTALKINE	fixed	NA	ClusterCL-2:Day	-0.00846694	0.00951995	-0.889389	-0.0271257	0.0101918
FRACTALKINE	ran_pars	ID	sd__(Intercept)	0.126975	NA	NA	NA	NA
FRACTALKINE	ran_pars	Residual	sd__Observation	0.254379	NA	NA	NA	NA
G_CSF	fixed	NA	(Intercept)	2.41566	0.290014	8.32945	1.84724	2.98408
G_CSF	fixed	NA	ClusterCL-2	-0.224503	0.456277	-0.492034	-1.11879	0.669782
G_CSF	fixed	NA	Day	-0.0823578	0.0200813	-4.10121	-0.121716	-0.0429991
G_CSF	fixed	NA	ClusterCL-2:Day	0.00992847	0.0310531	0.319725	-0.0509346	0.0707915
G_CSF	ran_pars	ID	sd__(Intercept)	1.23276	NA	NA	NA	NA
G_CSF	ran_pars	ID	cor__(Intercept).Day	-0.81259	NA	NA	NA	NA
G_CSF	ran_pars	ID	sd__Day	0.0730495	NA	NA	NA	NA
G_CSF	ran_pars	Residual	sd__Observation	0.475999	NA	NA	NA	NA
GM_CSF	fixed	NA	(Intercept)	0.226833	0.171658	1.32142	-0.109611	0.563277
GM_CSF	fixed	NA	ClusterCL-2	-0.0189461	0.269604	-0.0702741	-0.547359	0.509467
GM_CSF	fixed	NA	Day	0.00254033	0.0131055	0.193837	-0.023146	0.0282267
GM_CSF	fixed	NA	ClusterCL-2:Day	0.00153614	0.0201423	0.0762645	-0.037942	0.0410143
GM_CSF	ran_pars	ID	sd__(Intercept)	0.805922	NA	NA	NA	NA
GM_CSF	ran_pars	ID	cor__(Intercept).Day	-0.757864	NA	NA	NA	NA
GM_CSF	ran_pars	ID	sd__Day	0.0594194	NA	NA	NA	NA
GM_CSF	ran_pars	Residual	sd__Observation	0.226948	NA	NA	NA	NA
GROa	fixed	NA	(Intercept)	0.677939	0.129465	5.23646	0.424192	0.931686
GROa	fixed	NA	ClusterCL-2	0.287837	0.199685	1.44146	-0.103538	0.679213
GROa	fixed	NA	Day	-0.00792418	0.00947569	-0.836263	-0.0264962	0.0106478
GROa	fixed	NA	ClusterCL-2:Day	-0.00838314	0.0142432	-0.588571	-0.0362993	0.019533
GROa	ran_pars	ID	sd__(Intercept)	0.293033	NA	NA	NA	NA
GROa	ran_pars	Residual	sd__Observation	0.323298	NA	NA	NA	NA
IFNa2	fixed	NA	(Intercept)	1.80803	0.21829	8.28267	1.38018	2.23587
IFNa2	fixed	NA	ClusterCL-2	0.221928	0.341964	0.648982	-0.448308	0.892165
IFNa2	fixed	NA	Day	-0.0180629	0.0171121	-1.05557	-0.051602	0.0154762
IFNa2	fixed	NA	ClusterCL-2:Day	0.000320472	0.0262494	0.0122087	-0.0511275	0.0517684
IFNa2	ran_pars	ID	sd__(Intercept)	0.993159	NA	NA	NA	NA
IFNa2	ran_pars	ID	cor__(Intercept).Day	-0.835006	NA	NA	NA	NA
IFNa2	ran_pars	ID	sd__Day	0.0766453	NA	NA	NA	NA
IFNa2	ran_pars	Residual	sd__Observation	0.315421	NA	NA	NA	NA
IFNg	fixed	NA	(Intercept)	1.5617	0.178478	8.7501	1.21189	1.91151
IFNg	fixed	NA	ClusterCL-2	-0.487381	0.278923	-1.74737	-1.03406	0.0592976
IFNg	fixed	NA	Day	-0.0684734	0.0132871	-5.15336	-0.0945157	-0.0424311
IFNg	fixed	NA	ClusterCL-2:Day	0.0377365	0.0203725	1.85233	-0.00219282	0.0776659
IFNg	ran_pars	ID	sd__(Intercept)	0.737164	NA	NA	NA	NA
IFNg	ran_pars	ID	cor__(Intercept).Day	-0.852185	NA	NA	NA	NA
IFNg	ran_pars	ID	sd__Day	0.05127	NA	NA	NA	NA
IFNg	ran_pars	Residual	sd__Observation	0.309837	NA	NA	NA	NA
IL_1a	fixed	NA	(Intercept)	0.507215	0.177884	2.85138	0.158569	0.855861
IL_1a	fixed	NA	ClusterCL-2	0.44031	0.278559	1.58067	-0.105655	0.986276
IL_1a	fixed	NA	Day	0.00517878	0.012605	0.410852	-0.0195265	0.0298841
IL_1a	fixed	NA	ClusterCL-2:Day	-0.0186704	0.0194161	-0.961592	-0.0567252	0.0193845
IL_1a	ran_pars	ID	sd__(Intercept)	0.836825	NA	NA	NA	NA
IL_1a	ran_pars	ID	cor__(Intercept).Day	-0.879013	NA	NA	NA	NA
IL_1a	ran_pars	ID	sd__Day	0.0553139	NA	NA	NA	NA
IL_1a	ran_pars	Residual	sd__Observation	0.243454	NA	NA	NA	NA
IL_1b	fixed	NA	(Intercept)	0.975039	0.15656	6.22788	0.668187	1.28189
IL_1b	fixed	NA	ClusterCL-2	0.269172	0.244859	1.09929	-0.210743	0.749088
IL_1b	fixed	NA	Day	-0.00241016	0.0122092	-0.197406	-0.0263397	0.0215194
IL_1b	fixed	NA	ClusterCL-2:Day	-0.00371703	0.0187179	-0.198581	-0.0404035	0.0329694
IL_1b	ran_pars	ID	sd__(Intercept)	0.69972	NA	NA	NA	NA
IL_1b	ran_pars	ID	cor__(Intercept).Day	-0.858923	NA	NA	NA	NA
IL_1b	ran_pars	ID	sd__Day	0.0536457	NA	NA	NA	NA
IL_1b	ran_pars	Residual	sd__Observation	0.237427	NA	NA	NA	NA
IL_1RA	fixed	NA	(Intercept)	1.42536	0.161312	8.83607	1.10919	1.74152
IL_1RA	fixed	NA	ClusterCL-2	-0.227259	0.251105	-0.905036	-0.719415	0.264897
IL_1RA	fixed	NA	Day	-0.034095	0.0123272	-2.76583	-0.058256	-0.00993412
IL_1RA	fixed	NA	ClusterCL-2:Day	0.0192829	0.0188593	1.02246	-0.0176806	0.0562465
IL_1RA	ran_pars	ID	sd__(Intercept)	0.724831	NA	NA	NA	NA
IL_1RA	ran_pars	ID	cor__(Intercept).Day	-0.905143	NA	NA	NA	NA
IL_1RA	ran_pars	ID	sd__Day	0.0541139	NA	NA	NA	NA
IL_1RA	ran_pars	Residual	sd__Observation	0.249659	NA	NA	NA	NA
IL_2	fixed	NA	(Intercept)	0.0818956	0.125209	0.65407	-0.16351	0.327301
IL_2	fixed	NA	ClusterCL-2	0.365205	0.19704	1.85346	-0.0209857	0.751397
IL_2	fixed	NA	Day	0.00973808	0.00939986	1.03598	-0.0086853	0.0281615
IL_2	fixed	NA	ClusterCL-2:Day	-0.0216733	0.0144895	-1.49579	-0.0500722	0.00672563
IL_2	ran_pars	ID	sd__(Intercept)	0.539094	NA	NA	NA	NA
IL_2	ran_pars	ID	cor__(Intercept).Day	-0.766605	NA	NA	NA	NA
IL_2	ran_pars	ID	sd__Day	0.0380411	NA	NA	NA	NA
IL_2	ran_pars	Residual	sd__Observation	0.197847	NA	NA	NA	NA
IL_3	fixed	NA	(Intercept)	0.125655	0.0785755	1.59916	-0.0283502	0.27966
IL_3	fixed	NA	ClusterCL-2	-0.0787674	0.115831	-0.680021	-0.305791	0.148257
IL_3	fixed	NA	Day	-0.00449863	0.00645309	-0.697128	-0.0171464	0.00814919
IL_3	fixed	NA	ClusterCL-2:Day	0.00918615	0.00941539	0.975653	-0.00926767	0.02764
IL_3	ran_pars	ID	sd__(Intercept)	0.146454	NA	NA	NA	NA
IL_3	ran_pars	ID	cor__(Intercept).Day	-0.8341	NA	NA	NA	NA
IL_3	ran_pars	ID	sd__Day	0.0149683	NA	NA	NA	NA
IL_3	ran_pars	Residual	sd__Observation	0.233152	NA	NA	NA	NA
IL_4	fixed	NA	(Intercept)	0.149532	0.101485	1.47344	-0.0493751	0.348438
IL_4	fixed	NA	ClusterCL-2	0.125705	0.157662	0.797308	-0.183307	0.434717
IL_4	fixed	NA	Day	0.00287852	0.0082795	0.347668	-0.013349	0.019106
IL_4	fixed	NA	ClusterCL-2:Day	-0.00301316	0.0126346	-0.238485	-0.0277765	0.0217502
IL_4	ran_pars	ID	sd__(Intercept)	0.461436	NA	NA	NA	NA
IL_4	ran_pars	ID	cor__(Intercept).Day	-0.91003	NA	NA	NA	NA
IL_4	ran_pars	ID	sd__Day	0.0381879	NA	NA	NA	NA
IL_4	ran_pars	Residual	sd__Observation	0.154234	NA	NA	NA	NA
IL_5	fixed	NA	(Intercept)	0.414148	0.144279	2.87046	0.131366	0.696929
IL_5	fixed	NA	ClusterCL-2	0.395543	0.226222	1.74848	-0.0478431	0.838929
IL_5	fixed	NA	Day	0.0243072	0.0100923	2.40848	0.0045266	0.0440878
IL_5	fixed	NA	ClusterCL-2:Day	-0.0265836	0.0155638	-1.70805	-0.057088	0.00392077
IL_5	ran_pars	ID	sd__(Intercept)	0.705731	NA	NA	NA	NA
IL_5	ran_pars	ID	cor__(Intercept).Day	-0.822147	NA	NA	NA	NA
IL_5	ran_pars	ID	sd__Day	0.0459834	NA	NA	NA	NA
IL_5	ran_pars	Residual	sd__Observation	0.174598	NA	NA	NA	NA
IL_6	fixed	NA	(Intercept)	1.50736	0.282567	5.33451	0.953535	2.06118
IL_6	fixed	NA	ClusterCL-2	-0.399556	0.440935	-0.906157	-1.26377	0.46466
IL_6	fixed	NA	Day	0.00227234	0.0224169	0.101367	-0.0416641	0.0462088
IL_6	fixed	NA	ClusterCL-2:Day	-0.00916571	0.0343076	-0.267163	-0.0764073	0.0580759
IL_6	ran_pars	ID	sd__(Intercept)	1.31993	NA	NA	NA	NA
IL_6	ran_pars	ID	cor__(Intercept).Day	-0.882054	NA	NA	NA	NA
IL_6	ran_pars	ID	sd__Day	0.104257	NA	NA	NA	NA
IL_6	ran_pars	Residual	sd__Observation	0.393207	NA	NA	NA	NA
IL_7	fixed	NA	(Intercept)	0.031101	0.0812945	0.382572	-0.128233	0.190435
IL_7	fixed	NA	ClusterCL-2	0.216053	0.125484	1.72176	-0.0298902	0.461997
IL_7	fixed	NA	Day	0.00483602	0.00654306	0.739107	-0.00798814	0.0176602
IL_7	fixed	NA	ClusterCL-2:Day	-0.0100155	0.00992931	-1.00869	-0.0294766	0.00944554
IL_7	ran_pars	ID	sd__(Intercept)	0.31376	NA	NA	NA	NA
IL_7	ran_pars	ID	cor__(Intercept).Day	-0.890995	NA	NA	NA	NA
IL_7	ran_pars	ID	sd__Day	0.0256792	NA	NA	NA	NA
IL_7	ran_pars	Residual	sd__Observation	0.159596	NA	NA	NA	NA
IL_8	fixed	NA	(Intercept)	0.754389	0.127066	5.93698	0.505344	1.00343
IL_8	fixed	NA	ClusterCL-2	-0.0148613	0.198342	-0.0749276	-0.403604	0.373881
IL_8	fixed	NA	Day	-0.0100899	0.00916114	-1.10138	-0.0280454	0.00786556
IL_8	fixed	NA	ClusterCL-2:Day	0.00403051	0.0140437	0.286997	-0.0234947	0.0315557
IL_8	ran_pars	ID	sd__(Intercept)	0.540061	NA	NA	NA	NA
IL_8	ran_pars	ID	cor__(Intercept).Day	-0.881181	NA	NA	NA	NA
IL_8	ran_pars	ID	sd__Day	0.0356097	NA	NA	NA	NA
IL_8	ran_pars	Residual	sd__Observation	0.213835	NA	NA	NA	NA
IL_9	fixed	NA	(Intercept)	0.510379	0.202372	2.52198	0.113736	0.907021
IL_9	fixed	NA	ClusterCL-2	0.698469	0.317537	2.19965	0.0761082	1.32083
IL_9	fixed	NA	Day	0.00775	0.0150667	0.514378	-0.0217803	0.0372803
IL_9	fixed	NA	ClusterCL-2:Day	-0.021666	0.0231852	-0.934478	-0.0671081	0.0237761
IL_9	ran_pars	ID	sd__(Intercept)	0.88249	NA	NA	NA	NA
IL_9	ran_pars	ID	cor__(Intercept).Day	-0.828795	NA	NA	NA	NA
IL_9	ran_pars	ID	sd__Day	0.0619078	NA	NA	NA	NA
IL_9	ran_pars	Residual	sd__Observation	0.318195	NA	NA	NA	NA
IL_10	fixed	NA	(Intercept)	2.45611	0.242391	10.1328	1.98103	2.93119
IL_10	fixed	NA	ClusterCL-2	-0.361801	0.380486	-0.950892	-1.10754	0.383938
IL_10	fixed	NA	Day	-0.121403	0.0180289	-6.73379	-0.156739	-0.0860668
IL_10	fixed	NA	ClusterCL-2:Day	0.0222857	0.0277529	0.803002	-0.0321091	0.0766804
IL_10	ran_pars	ID	sd__(Intercept)	1.11014	NA	NA	NA	NA
IL_10	ran_pars	ID	cor__(Intercept).Day	-0.822965	NA	NA	NA	NA
IL_10	ran_pars	ID	sd__Day	0.078497	NA	NA	NA	NA
IL_10	ran_pars	Residual	sd__Observation	0.345081	NA	NA	NA	NA
IL_12p40	fixed	NA	(Intercept)	1.73341	0.126637	13.6881	1.48521	1.98162
IL_12p40	fixed	NA	ClusterCL-2	-0.116734	0.198704	-0.587475	-0.506187	0.272719
IL_12p40	fixed	NA	Day	-0.0256476	0.0100025	-2.56412	-0.0452522	-0.00604309
IL_12p40	fixed	NA	ClusterCL-2:Day	0.0106473	0.0153538	0.693464	-0.0194456	0.0407403
IL_12p40	ran_pars	ID	sd__(Intercept)	0.490025	NA	NA	NA	NA
IL_12p40	ran_pars	ID	cor__(Intercept).Day	-0.748289	NA	NA	NA	NA
IL_12p40	ran_pars	ID	sd__Day	0.0378458	NA	NA	NA	NA
IL_12p40	ran_pars	Residual	sd__Observation	0.23096	NA	NA	NA	NA
IL_12p70	fixed	NA	(Intercept)	0.363455	0.157522	2.30733	0.0547176	0.672193
IL_12p70	fixed	NA	ClusterCL-2	0.314309	0.246115	1.27708	-0.168068	0.796685
IL_12p70	fixed	NA	Day	0.00817638	0.0125462	0.651701	-0.0164138	0.0327665
IL_12p70	fixed	NA	ClusterCL-2:Day	-0.0136827	0.0192089	-0.712314	-0.0513314	0.0239659
IL_12p70	ran_pars	ID	sd__(Intercept)	0.725785	NA	NA	NA	NA
IL_12p70	ran_pars	ID	cor__(Intercept).Day	-0.866311	NA	NA	NA	NA
IL_12p70	ran_pars	ID	sd__Day	0.0575951	NA	NA	NA	NA
IL_12p70	ran_pars	Residual	sd__Observation	0.224356	NA	NA	NA	NA
IL_13	fixed	NA	(Intercept)	0.852271	0.280681	3.03644	0.302145	1.4024
IL_13	fixed	NA	ClusterCL-2	0.572777	0.435683	1.31467	-0.281145	1.4267
IL_13	fixed	NA	Day	-0.00133971	0.0219339	-0.0610792	-0.0443294	0.0416499
IL_13	fixed	NA	ClusterCL-2:Day	-0.000714726	0.0334649	-0.0213575	-0.0663047	0.0648753
IL_13	ran_pars	ID	sd__(Intercept)	1.21119	NA	NA	NA	NA
IL_13	ran_pars	ID	cor__(Intercept).Day	-0.906948	NA	NA	NA	NA
IL_13	ran_pars	ID	sd__Day	0.09376	NA	NA	NA	NA
IL_13	ran_pars	Residual	sd__Observation	0.47172	NA	NA	NA	NA
IL_15	fixed	NA	(Intercept)	1.34532	0.0910583	14.7742	1.16685	1.52379
IL_15	fixed	NA	ClusterCL-2	0.0868374	0.144355	0.601553	-0.196094	0.369769
IL_15	fixed	NA	Day	-0.0198496	0.0058332	-3.40287	-0.0312825	-0.00841674
IL_15	fixed	NA	ClusterCL-2:Day	-0.00674224	0.00916789	-0.735419	-0.024711	0.0112265
IL_15	ran_pars	ID	sd__(Intercept)	0.319721	NA	NA	NA	NA
IL_15	ran_pars	Residual	sd__Observation	0.181709	NA	NA	NA	NA
IL_17A	fixed	NA	(Intercept)	0.627178	0.12161	5.1573	0.388827	0.865528
IL_17A	fixed	NA	ClusterCL-2	0.447076	0.191524	2.33431	0.0716954	0.822456
IL_17A	fixed	NA	Day	0.00864811	0.00838223	1.03172	-0.00778076	0.025077
IL_17A	fixed	NA	ClusterCL-2:Day	-0.0162817	0.0129593	-1.25637	-0.0416814	0.00911804
IL_17A	ran_pars	ID	sd__(Intercept)	0.358127	NA	NA	NA	NA
IL_17A	ran_pars	Residual	sd__Observation	0.269124	NA	NA	NA	NA
IL_17E.IL_25	fixed	NA	(Intercept)	2.83571	0.239124	11.8588	2.36703	3.30438
IL_17E.IL_25	fixed	NA	ClusterCL-2	-0.245224	0.372326	-0.658626	-0.97497	0.484523
IL_17E.IL_25	fixed	NA	Day	-0.0407885	0.019398	-2.10271	-0.0788079	-0.00276905
IL_17E.IL_25	fixed	NA	ClusterCL-2:Day	0.0235311	0.0296158	0.794545	-0.0345148	0.0815769
IL_17E.IL_25	ran_pars	ID	sd__(Intercept)	0.984734	NA	NA	NA	NA
IL_17E.IL_25	ran_pars	ID	cor__(Intercept).Day	-0.863821	NA	NA	NA	NA
IL_17E.IL_25	ran_pars	ID	sd__Day	0.0810303	NA	NA	NA	NA
IL_17E.IL_25	ran_pars	Residual	sd__Observation	0.419672	NA	NA	NA	NA
IL_17F	fixed	NA	(Intercept)	0.718475	0.235833	3.04655	0.256252	1.1807
IL_17F	fixed	NA	ClusterCL-2	0.681973	0.366645	1.86004	-0.0366383	1.40058
IL_17F	fixed	NA	Day	0.0136096	0.0187423	0.726141	-0.0231247	0.0503439
IL_17F	fixed	NA	ClusterCL-2:Day	-0.0303668	0.028608	-1.06148	-0.0864373	0.0257038
IL_17F	ran_pars	ID	sd__(Intercept)	1.20062	NA	NA	NA	NA
IL_17F	ran_pars	ID	cor__(Intercept).Day	-0.88779	NA	NA	NA	NA
IL_17F	ran_pars	ID	sd__Day	0.094936	NA	NA	NA	NA
IL_17F	ran_pars	Residual	sd__Observation	0.251373	NA	NA	NA	NA
IL_18	fixed	NA	(Intercept)	1.93876	0.141499	13.7017	1.66143	2.2161
IL_18	fixed	NA	ClusterCL-2	-0.0958383	0.222745	-0.43026	-0.532411	0.340734
IL_18	fixed	NA	Day	-0.0250733	0.0105762	-2.37073	-0.0458023	-0.00434438
IL_18	fixed	NA	ClusterCL-2:Day	-0.00504335	0.0163056	-0.309301	-0.0370018	0.0269151
IL_18	ran_pars	ID	sd__(Intercept)	0.636061	NA	NA	NA	NA
IL_18	ran_pars	ID	cor__(Intercept).Day	-0.747199	NA	NA	NA	NA
IL_18	ran_pars	ID	sd__Day	0.0448629	NA	NA	NA	NA
IL_18	ran_pars	Residual	sd__Observation	0.205989	NA	NA	NA	NA
IL_22	fixed	NA	(Intercept)	0.577773	0.218595	2.64312	0.149334	1.00621
IL_22	fixed	NA	ClusterCL-2	0.0784812	0.332527	0.236014	-0.573261	0.730223
IL_22	fixed	NA	Day	-0.023714	0.016298	-1.45503	-0.0556574	0.00822941
IL_22	fixed	NA	ClusterCL-2:Day	-0.00299842	0.0241267	-0.124278	-0.0502859	0.044289
IL_22	ran_pars	ID	sd__(Intercept)	0.429664	NA	NA	NA	NA
IL_22	ran_pars	Residual	sd__Observation	0.578005	NA	NA	NA	NA
IL_27	fixed	NA	(Intercept)	4.03675	0.141817	28.4645	3.75879	4.31471
IL_27	fixed	NA	ClusterCL-2	-0.331071	0.220839	-1.49915	-0.763907	0.101765
IL_27	fixed	NA	Day	-0.0509151	0.0114381	-4.45135	-0.0733334	-0.0284968
IL_27	fixed	NA	ClusterCL-2:Day	0.0209644	0.017456	1.20098	-0.0132488	0.0551776
IL_27	ran_pars	ID	sd__(Intercept)	0.539074	NA	NA	NA	NA
IL_27	ran_pars	ID	cor__(Intercept).Day	-0.8238	NA	NA	NA	NA
IL_27	ran_pars	ID	sd__Day	0.0439238	NA	NA	NA	NA
IL_27	ran_pars	Residual	sd__Observation	0.271083	NA	NA	NA	NA
IP_10	fixed	NA	(Intercept)	4.68938	0.200715	23.3634	4.29599	5.08278
IP_10	fixed	NA	ClusterCL-2	-0.601288	0.313678	-1.91689	-1.21609	0.0135105
IP_10	fixed	NA	Day	-0.134978	0.0165677	-8.14708	-0.167451	-0.102506
IP_10	fixed	NA	ClusterCL-2:Day	0.0295251	0.0253304	1.1656	-0.0201217	0.0791718
IP_10	ran_pars	ID	sd__(Intercept)	0.77737	NA	NA	NA	NA
IP_10	ran_pars	ID	cor__(Intercept).Day	-0.792422	NA	NA	NA	NA
IP_10	ran_pars	ID	sd__Day	0.0660472	NA	NA	NA	NA
IP_10	ran_pars	Residual	sd__Observation	0.369449	NA	NA	NA	NA
MCP_1	fixed	NA	(Intercept)	2.91859	0.145985	19.9924	2.63247	3.20472
MCP_1	fixed	NA	ClusterCL-2	-0.411998	0.226085	-1.82231	-0.855117	0.0311208
MCP_1	fixed	NA	Day	-0.0310495	0.0114667	-2.7078	-0.0535238	-0.00857517
MCP_1	fixed	NA	ClusterCL-2:Day	0.019868	0.0174147	1.14088	-0.0142641	0.0540001
MCP_1	ran_pars	ID	sd__(Intercept)	0.497237	NA	NA	NA	NA
MCP_1	ran_pars	ID	cor__(Intercept).Day	-0.80244	NA	NA	NA	NA
MCP_1	ran_pars	ID	sd__Day	0.0380031	NA	NA	NA	NA
MCP_1	ran_pars	Residual	sd__Observation	0.31001	NA	NA	NA	NA
MCP_3	fixed	NA	(Intercept)	1.26287	0.20733	6.09111	0.856512	1.66923
MCP_3	fixed	NA	ClusterCL-2	0.257333	0.323613	0.795189	-0.376936	0.891603
MCP_3	fixed	NA	Day	-0.0145495	0.0155815	-0.933767	-0.0450886	0.0159897
MCP_3	fixed	NA	ClusterCL-2:Day	-0.0118101	0.0238932	-0.494287	-0.05864	0.0350198
MCP_3	ran_pars	ID	sd__(Intercept)	0.948225	NA	NA	NA	NA
MCP_3	ran_pars	ID	cor__(Intercept).Day	-0.89266	NA	NA	NA	NA
MCP_3	ran_pars	ID	sd__Day	0.0688488	NA	NA	NA	NA
MCP_3	ran_pars	Residual	sd__Observation	0.305523	NA	NA	NA	NA
M_CSF	fixed	NA	(Intercept)	3.12314	0.213629	14.6195	2.70444	3.54185
M_CSF	fixed	NA	ClusterCL-2	-0.890639	0.333596	-2.66981	-1.54448	-0.236803
M_CSF	fixed	NA	Day	-0.100783	0.0152233	-6.62032	-0.13062	-0.070946
M_CSF	fixed	NA	ClusterCL-2:Day	0.0579492	0.0232363	2.49391	0.0124069	0.103491
M_CSF	ran_pars	ID	sd__(Intercept)	0.556401	NA	NA	NA	NA
M_CSF	ran_pars	Residual	sd__Observation	0.501701	NA	NA	NA	NA
MDC	fixed	NA	(Intercept)	2.7564	0.117219	23.5149	2.52665	2.98615
MDC	fixed	NA	ClusterCL-2	-0.0240852	0.180306	-0.13358	-0.377478	0.329308
MDC	fixed	NA	Day	-0.0270874	0.00958506	-2.826	-0.0458737	-0.00830098
MDC	fixed	NA	ClusterCL-2:Day	0.0022126	0.0145027	0.152565	-0.0262121	0.0306373
MDC	ran_pars	ID	sd__(Intercept)	0.424253	NA	NA	NA	NA
MDC	ran_pars	ID	cor__(Intercept).Day	-0.87995	NA	NA	NA	NA
MDC	ran_pars	ID	sd__Day	0.0360661	NA	NA	NA	NA
MDC	ran_pars	Residual	sd__Observation	0.245606	NA	NA	NA	NA
MIG	fixed	NA	(Intercept)	4.00694	0.164787	24.3158	3.68397	4.32992
MIG	fixed	NA	ClusterCL-2	-0.381193	0.254446	-1.49813	-0.879897	0.117511
MIG	fixed	NA	Day	-0.0391037	0.0120385	-3.24821	-0.0626987	-0.0155086
MIG	fixed	NA	ClusterCL-2:Day	0.0261146	0.0181187	1.44131	-0.00939739	0.0616266
MIG	ran_pars	ID	sd__(Intercept)	0.377361	NA	NA	NA	NA
MIG	ran_pars	Residual	sd__Observation	0.409486	NA	NA	NA	NA
MIP_1a	fixed	NA	(Intercept)	0.810992	0.258642	3.13558	0.304064	1.31792
MIP_1a	fixed	NA	ClusterCL-2	0.857456	0.403299	2.12611	0.0670055	1.64791
MIP_1a	fixed	NA	Day	0.0081679	0.0198221	0.412061	-0.0306826	0.0470185
MIP_1a	fixed	NA	ClusterCL-2:Day	-0.0369657	0.0303513	-1.21793	-0.0964531	0.0225216
MIP_1a	ran_pars	ID	sd__(Intercept)	1.1475	NA	NA	NA	NA
MIP_1a	ran_pars	ID	cor__(Intercept).Day	-0.88965	NA	NA	NA	NA
MIP_1a	ran_pars	ID	sd__Day	0.085776	NA	NA	NA	NA
MIP_1a	ran_pars	Residual	sd__Observation	0.405752	NA	NA	NA	NA
MIP_1b	fixed	NA	(Intercept)	1.7177	0.0946919	18.1399	1.5321	1.90329
MIP_1b	fixed	NA	ClusterCL-2	-0.0793662	0.149112	-0.532258	-0.371621	0.212888
MIP_1b	fixed	NA	Day	-0.00360406	0.0065314	-0.551806	-0.0164054	0.00919725
MIP_1b	fixed	NA	ClusterCL-2:Day	0.00447076	0.0100956	0.442842	-0.0153163	0.0242578
MIP_1b	ran_pars	ID	sd__(Intercept)	0.278249	NA	NA	NA	NA
MIP_1b	ran_pars	Residual	sd__Observation	0.20979	NA	NA	NA	NA
PDGF_AA	fixed	NA	(Intercept)	2.89402	0.150161	19.2727	2.59971	3.18833
PDGF_AA	fixed	NA	ClusterCL-2	0.00619953	0.232899	0.0266189	-0.450275	0.462674
PDGF_AA	fixed	NA	Day	-0.00917978	0.0131106	-0.700178	-0.0348761	0.0165166
PDGF_AA	fixed	NA	ClusterCL-2:Day	0.0179444	0.0199338	0.900201	-0.0211251	0.0570139
PDGF_AA	ran_pars	ID	sd__(Intercept)	0.568232	NA	NA	NA	NA
PDGF_AA	ran_pars	ID	cor__(Intercept).Day	-0.842871	NA	NA	NA	NA
PDGF_AA	ran_pars	ID	sd__Day	0.054167	NA	NA	NA	NA
PDGF_AA	ran_pars	Residual	sd__Observation	0.289956	NA	NA	NA	NA
PDGF_AB.BB	fixed	NA	(Intercept)	4.04162	0.146356	27.615	3.75477	4.32847
PDGF_AB.BB	fixed	NA	ClusterCL-2	-0.101369	0.225108	-0.450313	-0.542573	0.339835
PDGF_AB.BB	fixed	NA	Day	-9.01118e-05	0.0107592	-0.00837529	-0.0211778	0.0209976
PDGF_AB.BB	fixed	NA	ClusterCL-2:Day	0.0192806	0.0161209	1.196	-0.0123158	0.050877
PDGF_AB.BB	ran_pars	ID	sd__(Intercept)	0.321753	NA	NA	NA	NA
PDGF_AB.BB	ran_pars	Residual	sd__Observation	0.369944	NA	NA	NA	NA
TGFa	fixed	NA	(Intercept)	0.688773	0.123948	5.55697	0.44584	0.931706
TGFa	fixed	NA	ClusterCL-2	0.324803	0.193692	1.6769	-0.054827	0.704433
TGFa	fixed	NA	Day	-0.0157151	0.00917851	-1.71217	-0.0337047	0.00227439
TGFa	fixed	NA	ClusterCL-2:Day	-0.00610408	0.0140924	-0.433147	-0.0337247	0.0215165
TGFa	ran_pars	ID	sd__(Intercept)	0.569552	NA	NA	NA	NA
TGFa	ran_pars	ID	cor__(Intercept).Day	-0.886778	NA	NA	NA	NA
TGFa	ran_pars	ID	sd__Day	0.040346	NA	NA	NA	NA
TGFa	ran_pars	Residual	sd__Observation	0.179993	NA	NA	NA	NA
TNFa	fixed	NA	(Intercept)	2.3265	0.138921	16.747	2.05422	2.59878
TNFa	fixed	NA	ClusterCL-2	-0.0782504	0.217819	-0.359246	-0.505167	0.348666
TNFa	fixed	NA	Day	-0.0513115	0.0109658	-4.67921	-0.0728041	-0.0298188
TNFa	fixed	NA	ClusterCL-2:Day	0.00423235	0.0168251	0.25155	-0.0287442	0.0372089
TNFa	ran_pars	ID	sd__(Intercept)	0.618049	NA	NA	NA	NA
TNFa	ran_pars	ID	cor__(Intercept).Day	-0.817395	NA	NA	NA	NA
TNFa	ran_pars	ID	sd__Day	0.048142	NA	NA	NA	NA
TNFa	ran_pars	Residual	sd__Observation	0.208773	NA	NA	NA	NA
TNFb	fixed	NA	(Intercept)	0.356048	0.153129	2.32514	0.0559198	0.656176
TNFb	fixed	NA	ClusterCL-2	0.388333	0.240471	1.61489	-0.0829807	0.859647
TNFb	fixed	NA	Day	0.011024	0.010702	1.03008	-0.00995158	0.0319995
TNFb	fixed	NA	ClusterCL-2:Day	-0.0143914	0.0164679	-0.873904	-0.0466679	0.0178851
TNFb	ran_pars	ID	sd__(Intercept)	0.430588	NA	NA	NA	NA
TNFb	ran_pars	Residual	sd__Observation	0.346826	NA	NA	NA	NA
VEGF_A	fixed	NA	(Intercept)	1.56111	0.166771	9.36078	1.23424	1.88797
VEGF_A	fixed	NA	ClusterCL-2	-0.0256073	0.264084	-0.0969666	-0.543201	0.491987
VEGF_A	fixed	NA	Day	0.00897279	0.0109616	0.818568	-0.0125115	0.0304571
VEGF_A	fixed	NA	ClusterCL-2:Day	0.0043682	0.0171494	0.254715	-0.0292439	0.0379803
VEGF_A	ran_pars	ID	sd__(Intercept)	0.555954	NA	NA	NA	NA
VEGF_A	ran_pars	Residual	sd__Observation	0.344226	NA	NA	NA	NA

## Sheet: TableS7
Cytokine	OR	std.error	statistic	p.value	conf.low	conf.high
IL_6	0.369442	0.291942	-3.41082	0.000647675	0.193939	0.617954
IL_9	2.08663	0.229196	3.20926	0.00133078	1.37387	3.41628
M_CSF	0.363046	0.320036	-3.16597	0.00154565	0.17728	0.624879
IP_10	0.356504	0.327767	-3.14677	0.00165083	0.170842	0.631317
MIG	0.38497	0.325448	-2.93316	0.00335536	0.190364	0.692657
IL_13	1.69032	0.18024	2.91232	0.00358758	1.21597	2.49014
MCP_1	0.25282	0.473865	-2.90184	0.00370982	0.0891695	0.583594
IL_17A	2.34915	0.31364	2.72305	0.00646828	1.33191	4.64732
PDGF_AB.BB	2.73953	0.391148	2.57648	0.00998124	1.33768	6.31526
PDGF_AA	2.49597	0.356066	2.56884	0.010204	1.3217	5.40243
EGF	1.89861	0.25591	2.50527	0.0122358	1.1839	3.26997
TNFb	1.85824	0.250249	2.47604	0.0132848	1.16663	3.14999
IL_10	0.615573	0.197939	-2.45127	0.0142354	0.400178	0.880298
MIP_1a	1.49716	0.176492	2.2866	0.022219	1.07789	2.17611
IL_12p70	1.85848	0.287985	2.15205	0.0313936	1.08241	3.40084
IL_18	0.587339	0.248706	-2.13969	0.03238	0.34436	0.927088
IL_1b	1.79516	0.27991	2.09029	0.0365919	1.0741	3.28121
IFNg	0.558191	0.279749	-2.0842	0.0371417	0.306328	0.93174
FRACTALKINE	3.27785	0.579091	2.05009	0.0403559	1.1422	11.2874
IL_1a	1.69363	0.263697	1.99804	0.0457125	1.03026	2.93712
IL_27	0.513433	0.346455	-1.92416	0.0543347	0.244456	0.973055
IL_17F	1.44082	0.189905	1.92314	0.0544631	1.0094	2.15163
G_CSF	0.756837	0.145718	-1.91197	0.0558806	0.558904	0.996822
TNFa	0.537925	0.329122	-1.8839	0.0595778	0.266339	0.987255
sCD40L	1.64611	0.274467	1.81594	0.0693791	0.978798	2.90659
TGFa	1.8137	0.328984	1.80972	0.0703386	0.979465	3.6301
GROa	1.57695	0.263063	1.7315	0.0833628	0.956021	2.71556
IL_7	2.10051	0.462879	1.6034	0.108846	0.976146	6.38596
IL_2	2.07394	0.458004	1.59267	0.111233	0.970652	6.44722
IL_1RA	0.681409	0.273373	-1.40318	0.160563	0.38601	1.14352
IL_4	2.01095	0.498604	1.40112	0.161177	0.78392	5.80354
FGF_2	1.46868	0.288781	1.33099	0.183192	0.875009	2.77933
EOTAXIN	0.686118	0.338959	-1.11136	0.266414	0.333274	1.29426
MCP_3	1.2518	0.202416	1.10953	0.267201	0.850268	1.90544
IL_3	77971	10.5155	1.07119	0.284086	9.13249	NA
IL_5	1.32296	0.264889	1.05657	0.290709	0.791613	2.28872
FLT_3L	1.25102	0.252565	0.886755	0.375211	0.765075	2.09827
MIP_1b	0.687995	0.472373	-0.791692	0.42854	0.253644	1.68461
IFNa2	1.1593	0.190551	0.775708	0.437921	0.800645	1.71641
IL_15	0.778849	0.357087	-0.699935	0.483968	0.369344	1.54318
IL_8	1.2758	0.362088	0.672686	0.501147	0.62636	2.68098
IL_22	0.91077	0.157935	-0.591797	0.553987	0.637946	1.2244
GM_CSF	0.883538	0.227828	-0.543484	0.586797	0.521645	1.35287
VEGF_A	1.10384	0.187541	0.526798	0.598334	0.764844	1.61182
IL_12p40	0.865137	0.290117	-0.49934	0.61754	0.478741	1.53369
IL_17E.IL_25	1.06818	0.164742	0.400376	0.68888	0.777983	1.51996
MDC	0.889097	0.396154	-0.296725	0.766676	0.403354	1.94947
